# Supplementary material for: Exposure to soil environments during earlier life stages is distinguishable in the gut microbiome of adult mice
Source: Gut Microbes. 2020 Dec 31;13(1):1830699. doi: 10.1080/19490976.2020.1830699 (PMC7781656; doi:10.1080/19490976.2020.1830699)
Supplement: Supplemental Material [file KGMI_A_1830699_SM1615.zip]

Archive with 7 entries (6 files):
- Supplementary information/
- Supplementary information/FigureS1.pdf
- Supplementary information/FigureS2.pdf
- Supplementary information/FigureS3.pdf
- Supplementary information/FigureS4.pdf
- Supplementary information/FigureS5.pdf
- Supplementary information/Supplemental Information titles and legends.docx
